# Supplementary material for: A Systematic Review and User Reference of Phenotypic and Molecular Characteristics of Dexamethasone‐Mediated C2C12 Muscle Atrophy
Source: J Cachexia Sarcopenia Muscle. 2026 Mar 13;17(2):e70127. doi: 10.1002/jcsm.70127 (PMC13140628; doi:10.1002/jcsm.70127)
Supplement: Supplementary file 1 — Table S1: Description of assessed outcomes per PRISMA guidelines. Abbreviations: AMPK, AMP‐activated protein kinase; p‐EBP1, eukaryotic translation initiation factor 4E‐binding protein 1; Foxo1, Forkhead box protein 01 (mRNA); FOXO1, Forkhead box protein 01 (protein); Foxo3, Forkhead box protein 03 (mRNA); FOXO3, Forkhead box protein 01 (protein); Mstn, myostatin (mRNA); Mafbx or Fbx32, muscle atrophy x box (mRNA); Murf1 or Trim63, Muscle RING‐finger protein‐1 (mRNA); MURF1, Muscle RING‐finger protein‐1 (protein); Myh, myosin heavy chain (mRNA); MHC, myosin heavy chain (protein); Myod, myoblast determination protein (mRNA); MYOD, myoblast determination protein (protein); Myog, myogenin (mRNA); MYOG, myogenin (protein); p‐mTOR, mechanistic/mammalian target of rapamycin; Nrf1, nuclear respiratory factor 1 (mRNA); NRF1, nuclear respiratory factor 1 (protein); p‐P70s6k, phosphorylated ribosomal protein S6; Ppargc1a, peroxisome proliferator‐activated receptor gamma coactivator 1 alpha (mRNA); PGC‐1α, peroxisome proliferator‐activated receptor gamma coactivator 1 alpha (protein); Sirt1, Sirtuin 1 (mRNA); SIRT1, Sirtuin 1 (protein); Tfam, mitochondrial transcription factor A (mRNA); TFAM, mitochondrial transcription factor A (protein). Table S2: Effect of dexamethasone on myotube differentiation. Note: Column are reported as raw values (if available) or as estimates (indicated by ≈) of treatment group expressed as a percent of control ± the variability for the treated group. Variability is listed as SD unless noted with another reporting value (such as SEM).? indicates the type of variability presented was unclear. “VC” indicates visual confirmation was used to describe the effect of dexamethasone. “Varied MT” indicates that multiple targets were assessed (transcript or isotope variants). Abbreviations: Myh, myosin heavy chain (mRNA); MHC, myosin heavy chain (protein); Myod, myoblast determination protein (mRNA); MYOD, myoblast determination protein (protein); Myog, myogen [file JCSM-17-e70127-s001.xlsx]

## Sheet: Search Result Summary
Search Terms	n	Duplicates	Removed	Actual
dexamethasone atrophy C2c12	206	3	33	173
dexamethasone C2c12 atrogin	80	80	0
dexamethasone atrophy C2c12 atrogin	77	75	0	2
dexamethasone C2c12 mafbx	34	34	0
dexamethasone atrophy C2c12 mafbx	33	32	0	1
dexamethasone C2c12 Trim63	34	34	0
dexamethasone atrophy C2c12 Trim63	32	31	0	1
dexamethasone atrophy C2c12 Murf	29	29	0
dexamethasone C2c12 Murf	29	29	0
Previously known to authors	8			8
Total	562	347	33	185
Screened	215
Included	182

## Sheet: Search Results PMID
																																					Search Terms	n	Duplicates	Removed	Actual
																																					dexamethasone atrophy C2c12	206	3	33	173
				dexamethasone atrophy C2c12	Exclusion Reason				dexamethasone C2c12 atrogin		dexamethasone atrophy C2c12 atrogin					dexamethasone C2c12 mafbx		dexamethasone atrophy C2c12 mafbx					dexamethasone atrophy C2c12 Trim63		dexamethasone C2c12 Trim63					dexamethasone atrophy C2c12 Murf		dexamethasone C2c12 Murf					dexamethasone C2c12 atrogin	80	80	0
			1	11701425				1	16176969	1	16176969				1	17264220	1	17264220				1	16213598	1	16213598	No primary outcomes			1	16213598	1	16213598		No primary outcomes			dexamethasone atrophy C2c12 atrogin	77	75	0	2
			2	15084351	No primary outcomes			2	18191156	2	18191156				2	18436443	2	18436443				2	17264220	2	17264220				2	19262011	2	19262011					dexamethasone C2c12 mafbx	34	34	0
			3	16176969				3	18615595	3	18615595				3	19032942	3	19032942				3	18191156	3	18191156				3	19955483	3	19955483					dexamethasone atrophy C2c12 mafbx	33	32	0	1
			4	16213598	No primary outcomes			4	19262011	4	19262011				4	19059383	4	19059383				4	18612045	4	18612045				4	27897418	4	27897418					dexamethasone C2c12 Trim63	34	34	0
			5	16318624				5	19955483	5	19955483				5	19955483	5	19955483				5	18615595	5	18615595				5	29385661	5	29385661		Redundant article (also listed as 29385661)			dexamethasone atrophy C2c12 Trim63	32	31	0	1
			6	16339387	No primary outcomes			6	20647557	6	20647557	No primary outcomes			6	21832246	6	21832246				6	19032942	6	19032942				6	29724080	6	29724080		Redundant article (also listed as 29385661)			dexamethasone atrophy C2c12 Murf	29	29	0
			7	16919545				7	21389279	7	21389279	No primary outcomes			7	24871856	7	24871856				7	19262011	7	19262011				7	30805562	7	30805562					dexamethasone C2c12 Murf	29	29	0
			8	17264220				8	21832246	8	21832246				8	24955790	8	24955790				8	20647557	8	20647557	No primary outcomes			8	31020810	8	31020810
			9	17418092	No primary outcomes			9	22750276	9		ADDED			9	25183412	9	25183412	Not available			9	21764995	9	21764995				9	31658768	9	31658768					Previously known to authors	8			8
			10	18191156				10	23297411	10	23297411				10	26875982	10	26875982				10	21832246	10	21832246				10	31706954	10	31706954
			11	18436443				11	23319993	11	23319993	No primary outcomes			11	28393223	11	28393223				11		11	22750276	ADDED			11	32219531	11	32219531					Total	562	347	33	185
			12	18612045				12	24336651	12	24336651				12	30279138	12	30279138				12	23297411	12	23297411				12	32510085	12	32510085		Not available			Screened	215
			13	18615595				13	24871856	13	24871856				13	30622796	13	30622796				13	24955790	13	24955790				13	32955689	13	32955689					Included	182
			14	19032942				14	25183412	14	25183412	Not available			14	31658768	14	31658768				14	27645900	14	27645900				14	34929062	14	34929062
			15	19059383				15	27442219	15		ADDED			15	31666484	15	31666484				15	28000445	15	28000445				15	35051783	15	35051783
			16	19262011				16	27645900	16	27645900				16	32106603	16	32106603				16	28392400	16	28392400				16	35736168	16	35736168
			17	19371771				17	27897418	17	27897418				17	32219531	17	32219531				17	28393223	17	28393223				17	36676007	17	36676007
			18	19955483				18	28539819	18	28539819				18	32354126	18	32354126				18	28887874	18	28887874				18	36891498	18	36891498
			19	20647557	No primary outcomes			19	28946211	19	28946211				19	32450522	19	32450522				19		19	29046370	ADDED			19	36909853	19	36909853
			20	20692234	No primary outcomes			20	29046370	20					20	32885412	20	32885412				20	29724080	20	29724080	Redundant article (also listed as 29385661)			20	37002971	20	37002971
			21	20844262	No primary outcomes			21	29385661	21	29385661	Redundant article (also listed as 29385661)			21	32955689	21	32955689				21	30137654	21	30137654				21	38002299	21	38002299
			22	20980549				22	29724080	22	29724080	Redundant article (also listed as 29385661)			22	33050143	22	33050143				22	31666484	22	31666484				22	38535454	22	38535454
			23	21246616	No primary outcomes			23	29781585	23	29781585				23	34209043	23	34209043				23	32106603	23	32106603				23	38602003	23	38602003
			24	21389279	No primary outcomes			24	30137654	24	30137654				24	34719621	24	34719621				24	32354126	24	32354126				24	38945887	24	38945887
			25	21764995				25	30279138	25	30279138				25	34847441	25	34847441				25	32450522	25	32450522				25	39137649	25	39137649
			26	21832246				26	30771297	26	30771297				26	35178660	26	35178660				26	32472528	26	32472528				26	39203823	26	39203823
			27	22936724				27	30793539	27	30793539				27	35631169	27	35631169				27	33649814	27	33649814				27	39451544	27	39451544
			28	23297411				28	30805562	28	30805562				28	35889851	28	35889851				28	34440743	28	34440743	No primary outcomes			28	39717825	28	39717825
			29	23319993	No primary outcomes			29	31020810	29	31020810				29	36387339	29	36387339	No primary outcomes			29	37049603	29	37049603				29	39727967	29	39727967
			30	23716137				30	31706954	30	31706954				30	36909853	30	36909853				30	38574296	30	38574296
			31	23752591				31	32219531	31	32219531				31	36978887	31		ADDED			31	38945887	31	38945887
			32	23810294				32	32885412	32	32885412				32	37612478	32	37612478				32	39000606	32	39000606
			33	23817095				33	33050143	33	33050143				33	38002299	33	38002299				33	39203823	33	39203823
			34	24336651	No primary outcomes			34	33456513	34	33456513				34	38574296	34	38574296				34	39388119	34	39388119
			35	24550007	No primary outcomes			35	33485066	35	33485066					Included 34		Included 33					Included 32		Included 34					Included 28		Included 28
			36	24677265	No primary outcomes			36	33649814	36	33649814
			37	24871856				37	33848514	37	33848514
			38	24955790				38	33865017	38	33865017
			39	24971545				39	34209043	39	34209043
			40	25183412	Not available			40	34274852	40	34274852
			41	25688118				41	34537816	41	34537816
			42	25862864				42	34719621	42	34719621
			43	26592738				43	34847441	43	34847441
			44	26728070				44	34929062	44	34929062
			45	26875982				45	35051783	45	35051783
			46	27645900				46	35349834	46	35349834
			47	27649272				47	35592920	47	35592920	Insufficient experimental detail
			48	27897418				48	35631169	48	35631169
			49	28000445				49	35736168	49	35736168
			50	28392400				50	36076532	50	36076532	No primary outcomes
			51	28393223				51	36468147	51	36468147
			52	28539819				52	36676007	52	36676007
			53	28541289				53	36839161	53	36839161
			54	28675664				54	36891498	54	36891498
			55	28887874				55	36909853	55	36909853
			56	28946211				56	36998149	56	36998149
			57	29021711	No primary outcomes			57	37020790	57	37020790
			58	29385661	Redundant article (also listed as 29385661)			58	37648515	58	37648515
			59	29724080	Redundant article (also listed as 29385661)			59	37674382	59	37674382	No primary outcomes
			60	29781585				60	37722527	60	37722527
			61	29932505				61	37836590	61	37836590	Retracted
			62	30004470				62	37895113	62	37895113
			63	30025893				63	38002299	63	38002299
			64	30051360				64	38107401	64	38107401
			65	30137654				65	38229864	65	38229864
			66	30279138				66	38535454	66	38535454
			67	30453501	No primary outcomes			67	38602003	67	38602003
			68	30544821				68	38675422	68	38675422
			69	30622796				69	38945887	69	38945887
			70	30771297				70	39000606	70	39000606
			71	30793539				71	39137649	71	39137649
			72	30805562				72	39203823	72	39203823
			73	31020810				73	39388119	73	39388119
			74	31082400				74	39420945	74	39420945
			75	31083497				75	39451544	75	39451544
			76	31233199				76	39476756	76	39476756
			77	31433681				77	39717825	77	39717825
			78	31467885				78	39727967	78	39727967
			79	31658768				79	39731357	79	39731357	No primary outcomes
			80	31666484				80	39732306	80	39732306
			81	31706954				81	39770504	81	39770504
			82	31812628					Included 80		Included 77
			83	32046161
			84	32096917
			85	32106603
			86	32219531
			87	32354126
			88	32366049
			89	32450522
			90	32455249
			91	32472528
			92	32510085	Not available
			93	32653593
			94	32709024
			95	32885412
			96	32955689
			97	33050143
			98	33153123
			99	33456513
			100	33481678
			101	33485066
			102	33548229
			103	33649814	Same as author correct (34278460)
			104	33804338
			105	33848514
			106	33865017
			107	34209043
			108	34247561	Not available
			109	34274852
			110	34278460
			111	34440743	Same result as 103 (33649814)
			112	34490953	No primary outcomes
			113	34537816
			114	34659106
			115	34719621
			116	34769159	No primary outcomes
			117	34847441
			118	34929062
			119	34959937
			120	35051783
			121	35178660
			122	35349834
			123	35439649	No primary outcomes
			124	35565825
			125	35565830
			126	35592920	Insufficient experimental detail
			127	35631169
			128	35682634
			129	35736168
			130	35789994	Not available
			131	35865958
			132	35889851
			133	36000191
			134	36049668
			135	36065648
			136	36076532	No primary outcomes
			137	36235632
			138	36259412
			139	36387339	No primary outcomes
			140	36468147
			141	36575043
			142	36676007
			143	36677745	No primary outcomes
			144	36716229
			145	36768200
			146	36839161
			147	36891498
			148	36909853
			149	36998149
			150	37002971
			151	37020790
			152	37049603
			153	37439183	No primary outcomes
			154	37478958
			155	37542297
			156	37562939
			157	37612478
			158	37648515
			159	37674382	No primary outcomes
			160	37709247
			161	37722527
			162	37742872
			163	37760060
			164	37781506
			165	37834245
			166	37836590	Retracted
			167	37895113
			168	37977441
			169	37984121
			170	38002299
			171	38103316
			172	38107401
			173	38132945
			174	38229864
			175	38287373
			176	38366735
			177	38440685
			178	38518644
			179	38535454
			180	38574296
			181	38574619
			182	38584588
			183	38602003
			184	38674820
			185	38675422
			186	38778385
			187	38945887
			188	39000606
			189	39051285
			190	39130659
			191	39137649
			192	39167545
			193	39168012	No primary outcomes
			194	39203823
			195	39388119
			196	39420945
			197	39451544
			198	39476756
			199	39486367
			200	39575322	No primary outcomes
			201	39686867
			202	39717825
			203	39727967
			204	39731357	No primary outcomes
			205	39732306
			206	39770504
				Included 206
				177	216
					182
				182
				8

## Sheet: Exclusion Details 1st Search
				Initial Search
				Exclusion Reason
			1	Insufficient experimental detail
			2	No primary outcomes
			3	No primary outcomes
			4	No primary outcomes
			5	No primary outcomes
			6	No primary outcomes
			7	No primary outcomes
			8	No primary outcomes
			9	No primary outcomes
			10	No primary outcomes
			11	No primary outcomes
			12	No primary outcomes
			13	No primary outcomes
			14	No primary outcomes
			15	No primary outcomes
			16	No primary outcomes
			17	No primary outcomes
			18	No primary outcomes
			19	No primary outcomes
			20	No primary outcomes
			21	No primary outcomes
			22	No primary outcomes
			23	No primary outcomes
			24	No primary outcomes
			25	No primary outcomes
			26	No primary outcomes
			27	No primary outcomes
			28	No primary outcomes
			29	Not available
			30	Not available
			31	Not available
			32	Not available
			33	Retracted
			34	Redundant article (also listed as 29385661)
			35	Redundant Same result as 103 (33649814)
			36	Same result as 103 (33649814)
